# Supplementary material for: High Frequencies of Functional Virus-Specific CD4+ T Cells in SARS-CoV-2 Subjects With Olfactory and Taste Disorders
Source: Front Immunol. 2021 Nov 10;12:748881. doi: 10.3389/fimmu.2021.748881 (PMC8631501; doi:10.3389/fimmu.2021.748881)
Supplement: Supplementary file 8 [file Table_2.xlsx]

## Sheet: pValue OTD-CoV-2pos
Suppl. Table 2 P Value obtained in the correlation between 13 main features of OTD-CoV-2pos (first table) and severe COVID-19 patients (second table).
OTD-CoV-2pos	S1/S2 IgG IU/ml	AIM MP_R CD4	AIM MP_S CD4	COMB AIM CD4	IFNγ MP_R	IFNγ MP_S	COMB IFNγ CD4	AIM MP_A CD8	AIM MP_B CD8	COMB AIM CD8	IFNγ MP_A	IFNγ MP_B	COMB IFNγ CD8
S1/S2 IgG IU/ml
AIM MP_R CD4	0.155926
AIM MP_S CD4	0.0121363	0.00938782
COMB AIM CD4	0.0163144	0.000119632	3.74719e-20
IFNγ MP_R	0.376525	0.000257565	0.0521963	0.0115593
IFNγ MP_S	0.668771	4.52895e-05	0.0118038	0.00356134	7.67442e-05
COMB IFNγ CD4	0.650185	6.95531e-06	0.0246506	0.00340841	6.04916e-07	1.45738e-19
AIM MP_A CD8	0.23042	0.00562779	0.0655775	0.030703	0.0120192	0.00201365	0.00222725
AIM MP_B CD8	0.0713204	0.0766427	0.190717	0.186062	0.112523	0.109952	0.219036	0.000712691
COMB AIM CD8	0.163638	0.00915786	0.00739256	0.00560545	0.0218772	0.00184234	0.00576579	4.51126e-15	6.40906e-07
IFNγ MP_A	0.355534	0.000905609	0.00496853	0.00126849	0.0011474	4.48977e-05	1.99731e-05	3.44135e-05	0.331835	0.000219712
IFNγ MP_B	0.667607	0.0275652	0.521344	0.953721	0.203431	0.0760523	0.0733588	0.152911	0.985421	0.244682	0.00285535
COMB IFNγ CD8	0.63783	0.0137635	0.0440143	0.0125806	0.0208163	0.00307331	0.000290536	0.00108961	0.657546	0.00108977	7.20163e-13	1.48569e-05
Severe Covid-19	S1/S2 IgG IU/ml	AIM MP_R CD4	AIM MP_S CD4	COMB AIM CD4	IFNγ MP_R	IFNγ MP_S	COMB IFNγ CD4	AIM MP_A CD8	AIM MP_B CD8	COMB AIM CD8	IFNγ MP_A	IFNγ MP_B	COMB IFNγ CD8
S1/S2 IgG IU/ml
AIM MP_R CD4	0.408073
AIM MP_S CD4	0.000865596	0.0646196
COMB AIM CD4	0.00404643	0.0052339	2.58299e-11
IFNγ MP_R	0.119536	0.56162	0.25425	0.525467
IFNγ MP_S	0.0201355	0.73035	0.00430552	0.0249523	0.0543817
COMB IFNγ CD4	0.0145076	0.682269	0.00254968	0.0196618	0.0224699	8.33845e-16
AIM MP_A CD8	0.521168	0.455856	0.587192	0.821749	0.343929	0.268152	0.233256
AIM MP_B CD8	0.230075	0.131189	0.758532	0.458099	0.756778	0.810181	0.86352	0.67357
COMB AIM CD8	0.386623	0.204522	0.897344	0.572223	0.138708	0.222375	0.19178	0.00119284	0.00253209
IFNγ MP_A	0.262763	0.883457	0.0327272	0.036007	0.257119	0.0116848	0.0144565	0.200535	0.0525834	0.115199
IFNγ MP_B	0.360373	0.288996	0.190628	0.305936	0.467203	0.143938	0.106901	0.0293521	0.99055	0.42217	0.495666
COMB IFNγ CD8	0.153208	0.811208	0.0447099	0.0482694	0.161056	0.010763	0.0137188	0.456948	0.101367	0.202362	1.32884e-12	0.937926

## Sheet: pValue severe COVID-19
Severe Covid-19	S1/S2 IgG IU/ml	AIM MP_R CD4	AIM MP_S CD4	COMB AIM CD4	IFNγ MP_R	IFNγ MP_S	COMB IFNγ CD4	AIM MP_A CD8	AIM MP_B CD8	COMB AIM CD8	IFNγ MP_A	IFNγ MP_B	COMB IFNγ CD8
S1/S2 IgG IU/ml
AIM MP_R CD4	0.408073
AIM MP_S CD4	0.000865596	0.0646196
COMB AIM CD4	0.00404643	0.0052339	2.58299e-11
IFNγ MP_R	0.119536	0.56162	0.25425	0.525467
IFNγ MP_S	0.0201355	0.73035	0.00430552	0.0249523	0.0543817
COMB IFNγ CD4	0.0145076	0.682269	0.00254968	0.0196618	0.0224699	8.33845e-16
AIM MP_A CD8	0.521168	0.455856	0.587192	0.821749	0.343929	0.268152	0.233256
AIM MP_B CD8	0.230075	0.131189	0.758532	0.458099	0.756778	0.810181	0.86352	0.67357
COMB AIM CD8	0.386623	0.204522	0.897344	0.572223	0.138708	0.222375	0.19178	0.00119284	0.00253209
IFNγ MP_A	0.262763	0.883457	0.0327272	0.036007	0.257119	0.0116848	0.0144565	0.200535	0.0525834	0.115199
IFNγ MP_B	0.360373	0.288996	0.190628	0.305936	0.467203	0.143938	0.106901	0.0293521	0.99055	0.42217	0.495666
COMB IFNγ CD8	0.153208	0.811208	0.0447099	0.0482694	0.161056	0.010763	0.0137188	0.456948	0.101367	0.202362	1.32884e-12	0.937926
